# Supplementary material for: Evaluation of Selected Medicinal, Timber and Ornamental Legume Species’ Seed Oils as Sources of Bioactive Lipophilic Compounds
Source: Molecules. 2023 May 9;28(10):3994. doi: 10.3390/molecules28103994 (PMC10221283; doi:10.3390/molecules28103994)
Supplement: Supplementary file 1 [file molecules-28-03994-s001.zip]

Archive with 3 entries (2 files):
- molecules-2313789-supplementary/molecules-2313789-supplementary/
- molecules-2313789-supplementary/molecules-2313789-supplementary/Supplementary Figure and Tables.pdf
- molecules-2313789-supplementary/molecules-2313789-supplementary/Supplementary_Material.xls
