# Supplementary material for: Evaluation of Selected Medicinal, Timber and Ornamental Legume Species’ Seed Oils as Sources of Bioactive Lipophilic Compounds
Source: Molecules. 2023 May 9;28(10):3994. doi: 10.3390/molecules28103994 (PMC10221283; doi:10.3390/molecules28103994)
Supplement: Supplementary file 1 [file molecules-28-03994-s001.zip › molecules-2313789-supplementary/molecules-2313789-supplementary/Supplementary_Material.xls]

## Sheet: Chromatograms_Tocochromanols
Chromatograms of tocochromanols (tocopherols and tocotrienols)
												Tocotrienol	RT [min]
												d-T3	5.4-5.5
												b-T3	6.2-6.4
												g-T3	6.5-6.7
												a-T3	7.4-7.6
												Tocopherol
												d-T	8.1-8.3
												b-T	9.7-9.9
												g-T	10.1-10.4
												a-T	11.8-12.1
												RT, Retention Time; T, Tocopherol; T3, Tocotrienol
Acacia auriculiformis
Senegalia catechu
Acacia concinna
Vachellia nilotica
Albizzia lebbek
Albizzia odoratissima
Bauhinia racemosa
Cassia fistula
Dalbergia latifolia											D. latifolia diluted 10-times
Delonix regia
Entada phaseoloides
Hardwickia binata
Peltophorum pterocarpum
Sesbenia sesben

## Sheet: Chromatograms_Sterols
Chromatograms of sterols
													Sterol	RT [min]	KRI
													Cholesterol	19.2	3075
													Brassicasterol	20.3	3185
													Campesterol	20.9	3131
													Campestanol	21.1	3150
													D5-Stigmasterol	21.4	3170
													24-Methylene cholesterol	21.8	3181
													b-Sitosterol	22.3	3197
													Sitostanol	22.4	3209
													a-Amyrin	22.8	3382
													D5-Avenasterol	23.1	3343
													Cycloartenol	23.7	3363
													Cycloeucalenol	23.9	3378
													D7-Stigmasterol	24.1	3410
													24-Methylzymosterol	24.3	3456
													D7-Avenasterol	24.4	3472
Acacia auriculiformis													24-Methylenecycloartenol	25.6	3520
													Squalene	14.2	2835
													RT, Retention Time; KRI, Kovats Retention Index
Senegalia catechu
Acacia concinna
Vachellia nilotica
Albizzia lebbek
Albizzia odoratissima
Bauhinia racemosa
Cassia fistula
Dalbergia latifolia
Delonix regia
Entada phaseoloides
Hardwickia binata
Peltophorum pterocarpum
Sesbenia sesben

## Sheet: Chromatograms_Fatty_Acids
Chromatograms of fatty acids
												Fatty acids	RT [min]
												14:0	10.7
												14:1	11.2
												16:0	12.2
												16:1	12.9
												18:0	14.1
												18:1	14.8
												18:2	15.9
												20:0	16.3
												20:1	17.1
												18:3 n-3	17.3
												20:2	18.5
												22:0	19.2
												22:2	20.9
												24:0	23
												RT, Retention Time
Acacia auriculiformis
Senegalia catechu
Acacia concinna
Vachellia nilotica
Albizzia lebbek
Albizzia odoratissima
Bauhinia racemosa
Cassia fistula
Dalbergia latifolia
Sesbenia sesben
Entada phaseoloides
Hardwickia binata
													New column
												Fatty acids	RT [min]
												14:0	10.6
												14:1	11.3
												16:0	11
												16:1	11.7
												18:0	12.8
												18:1	13.6
												18:2	14.7
												20:0	15
												20:1	15.9
												18:3 n-3	16.1
Peltophorum pterocarpum												20:2	16.4
												22:0	19.3
												22:2	17.7
												24:0	23.2
												RT, Retention Time
												The samples with highlighted Latin names in yellow were analyzed by the new column.
Delonix regia
